# Supplementary material for: A Proof-of-Concept for Safety Evaluation of Inhalation Exposure to Known Respiratory Irritants Using In Vitro and In Silico Methods
Source: Toxics. 2025 Jan 4;13(1):35. doi: 10.3390/toxics13010035 (PMC11769436; doi:10.3390/toxics13010035)
Supplement: Supplementary file 1 [file toxics-13-00035-s001.zip]

Archive with 1 entries (1 files):
- toxics-3315840-supplementary.pdf
